# Supplementary material for: Availability and stock-out duration of essential medicines in Shegaw Motta general hospital and Motta Health Centre, North West Ethiopia
Source: PLoS One. 2022 Sep 16;17(9):e0274776. doi: 10.1371/journal.pone.0274776 (PMC9481020; doi:10.1371/journal.pone.0274776)
Supplement: S1 Table — (XLSX) [file pone.0274776.s001.xlsx]

## Sheet: Sheet1
S1 Table: Stock-out Duration in days Within the last 6 months
STOCK-OUT DURATION DATA COLLECTION TOOL
	Stock-out Duration in Days within the last 6 months
SELECTED ESSENTIAL MEDICINES	Shegaw Motta General Hospital	Motta Health Center
Amoxicillin 500 mg	40	0
Artemether + lumefantrine 20mg + 120mg	0	0
Ceftriaxone 1gm injection	57	0
Cotrimoxazole 240 mg/5ml	50	0
Ferrous salt + folic acid 150 mg + 0.5mg	157	12
Gentamycin injection 40mg/5ml	0	0
Hydralazine injection	0	0
Magnesium Sulphate injection	0	0
Medroxy progesterone injection	0	150
Oral Rehydrated Salt (ORS),	104	0
Oxytocin injection	16	0
Pentavalent vaccine	0	0
Rifampicin/isoniazid/ethambutol/pyrazinamide fixed dose combination	17	0
Tetracycline 1%	127	6
TDF+3TC+EFV adult dose	10	0
