# Supplementary material for: Availability and stock-out duration of essential medicines in Shegaw Motta general hospital and Motta Health Centre, North West Ethiopia
Source: PLoS One. 2022 Sep 16;17(9):e0274776. doi: 10.1371/journal.pone.0274776 (PMC9481020; doi:10.1371/journal.pone.0274776)
Supplement: S2 Table — (XLSX) [file pone.0274776.s002.xlsx]

## Sheet: Sheet1
S2 Table: Availability data of essential medicines
AVAILABILITY DATA COLLECTION TOOL
	Motta Health center		Shegaw Motta General Hospital
SELECTED ESSENTIAL MEDICINES	AVAILABIE	Not Available	AVAILABIE	Not Available
Amoxicillin 500 mg	X			X
Artemether + lumefantrine 20mg + 120mg	X		X
Ceftriaxone 1gm injection	X		X
Cotrimoxazole 240 mg/5ml	X			X
Ferrous salt + folic acid 150 mg + 0.5mg	X			X
Gentamycin injection 40mg/5ml	X		X
Hydralazine injection	X		X
Magnesium Sulphate injection	X		X
Medroxy progesterone injection		X	X
Oral Rehydrated Salt (ORS),	X		X
Oxytocin injection	X		X
Pentavalent vaccine	X		X
Rifampicin/isoniazid/ethambutol/pyrazinamide fixed dose combination	X		X
Tetracycline 1%	X		X
TDF+3TC+EFV adult dose	X		X
